# Supplementary material for: Establishment of an Intradermal Canine IL-31-Induced Pruritus Model to Evaluate Therapeutic Candidates in Atopic Dermatitis
Source: Vet Sci. 2023 May 4;10(5):329. doi: 10.3390/vetsci10050329 (PMC10223001; doi:10.3390/vetsci10050329)
Supplement: Supplementary file 1 [file vetsci-10-00329-s001.zip]

Archive with 1 entries (1 files):
- vetsci-2324784-supplementary.pdf
